# Supplementary material for: Use of Patient-Derived Organoids as a Treatment Selection Model for Colorectal Cancer: A Narrative Review
Source: Cancers (Basel). 2022 Feb 20;14(4):1069. doi: 10.3390/cancers14041069 (PMC8870458; doi:10.3390/cancers14041069)
Supplement: Supplementary file 1 [file cancers-14-01069-s001.zip]

Archive with 1 entries (1 files):
- cancers-1584779-supplementary.pdf
